# Supplementary material for: A New Approach to Identifying the Drivers of Regulation Compliance Using Multivariate Behavioural Models
Source: PLoS One. 2016 Oct 11;11(10):e0163868. doi: 10.1371/journal.pone.0163868 (PMC5058501; doi:10.1371/journal.pone.0163868)
Supplement: S1 Dataset — This includes the coding used for the constructs measured. (CSV) [file pone.0163868.s001.csv]

Variable Code	Survey Question
DL	The daily limit for blue cod in the Marlborough Sounds (during the open season) is ___ (number) per...
MINSL	To keep a blue cod it must be at least __cm in length
MAXSL	The maximum size for a blue cod to be kept is
MEANING1	There is valid science behind the blue cod regulations
INVOLVE1	Recreational fishers were adequately involved in forming the blue cod regulations
MEANING2	It is wrong to have to throw back a fish that is severely injured
ATTRIB1	My fishing practices did not contribute to the need for the blue cod regulations
DETECT1	On a normal fishing trip I do not expect to see a MFish boat
AWARE1	The blue cod population was declining before the ban
INVOLVE2	Recreational fishers were well-represented in developing the blue cod management plans
MEANING3	MFish has the right to impose regulations governing blue cod fishing
AWARE2	It was necessary to do something about the overfishing of blue cod in the Sounds
ATTRIB2	Going fishing in the Sounds puts pressure on the blue cod population
AWARE3	The Sounds blue cod population needs to be carefully managed
INVOLVE3	My views were well-represented in developing the blue cod management plans
AWARE4	The number of recreational fishers in the Sounds has been increasing
DETECT3	Enforcement by MFish is frequent enough to deter most fishers from violating the blue cod regulations
MEANING4	It is difficult to respect the blue cod regulations
ATTRIB3	The blue cod regulations were needed because of recreational fishers
INVOLVE4	MFish did not listen to recreational fishers when developing the blue cod management plans
DLKNOWL1	I have been informed of the daily limit for blue cod
DLPEN1	Potential penalties are strict enough to deter most recreational fishers from exceeding the daily limit for blue cod
DLKNOWL2	I have easy access to information about the daily limit for blue cod
DLPEN2	I do not exceed the daily limit for blue cod because of the potential penalty
DLKNOWL3	It is easy to understand what is required by the daily limit for blue cod
DLPEN3	The penalty for taking more than the daily limit for blue cod is a concern to me
DLFAIR1	Marlborough-based recreational fishers are unfairly impacted by the daily limit for blue cod
DLEFF1	The daily limit is effective in leaving enough blue cod for the future
DLEFF2	High levels of dis-satisfaction among recreational fishers result from the daily limit for blue cod
DLEFF3	Blue cod fish stocks are effectively conserved by the daily limit
DLFAIR2	The daily limit for blue cod has affected my fishing habits more than other people's habits
DLEFF4	A daily limit is not an effective way to manage the blue cod population
DLFAIR3	Daily limits for blue cod are fairly applied to everyone
DLFAIR4	The daily limit for blue cod has a fair and equitable impact on recreational fishers
DLDSN1	The majority of recreational fishers normally comply with the daily limit for blue cod
DLISN1	If I kept more than the daily limit of blue cod my reputation as a fisher would be harmed
DLDSN2	Among recreational fishers that I know, most sometimes keep more than the daily limit for blue cod
DLISN2	Doing what other recreational fishers think I should do regarding the daily limit for blue cod is important to me
DLISN3	Other recreational fishers would disapprove if I kept more than the daily limit for blue cod
DLDSN3	It is common practice among recreational fishers to sometimes exceed the daily limit for blue cod
DLISN4	People that are important to me, like my family and friends, would not disapprove if I took more than the daily limit for blue cod
DLATT1	I do not agree with the daily limit for blue cod
DLMORAL1	Complying with the daily limit for blue cod is the 'right thing' to do
DLGUILT1	I would not feel guilty taking more than the daily limit of blue cod
DLATT2	My fishing experience is made less enjoyable by complying with the daily limit for blue cod
DLGUILT2	I would feel guilty for taking more than my 'fair share' if I exceeded the daily limit for blue cod
DLPBC1	It is easy to comply with the daily limit for blue cod
DLGUILT3	I would have a bad conscience if I exceeded the daily limit of blue cod
DLPBC2	On a normal fishing trip I would have trouble complying with the daily limit for blue cod
DLMORAL2	It is the moral thing to comply with the daily limit for blue cod
DLATT3	I do not think it is wrong to take more than the daily limit of blue cod
DLGUILT4	I would not feel guilty exceeding the daily limit of blue cod since I am not the only one
DLPBC3	I am confident in my control to not exceed the daily limit for blue cod
DLMORAL3	Regardless of what other fishers think, I do not feel I should comply with the daily limit for blue cod
DLMORAL4	Following my own values means I feel obligated to not exceed the daily limit for blue cod
DLDETECT4	If you were to take more than the daily limit of blue cod, what would you consider to be the overall...
DLPCONVICT	If caught keeping more than the daily limit of blue cod, how likely is it that you would be penalise...
SLPEN1	Potential penalties are strict enough to deter most recreational fishers from not following the slot rule
SLPEN3	The penalty for breaking the slot rule is a concern to me
SLKNOWL1	I have easy access to information about the slot rule
SLPEN2	I do not keep blue cod outside of the slot because of the potential penalty
SLKNOWL1	I have been informed of the minimum and maximum sizes for blue cod
SLKNOWL3	It is easy to understand what is required by the slot rule
SLFAIR1	Marlborough recreational fishers are unfairly impacted by the slot rule
SLEFF1	The slot rule is effective in leaving high numbers of large blue cod
SLFAIR3	There is a fair and equitable impact on recreational fishers from the slot rule
SLEFF3	A slot rule is not an effective way to manage the blue cod population
SLFAIR4	The slot rule has affected my fishing habits more than others' habits
SLEFF4	High levels of dis-satisfaction among recreational fishers result from the slot rule
SLDSN1	The majority of recreational fishers normally comply with the slot rule
SLISN3	Other recreational fishers would disapprove if I kept blue cod outside of the slot
SLISN1	If I kept oversized or undersized blue cod my reputation as a fisher would be harmed
SLDSN2	Among recreational fishers that I know, most do not break the slot rule
SLDSN3	It is common practice among recreational fishers to occasionally disregard the slot rule
SLISN4	People that are important to me, like my family and friends, would not disapprove if I took undersized or oversized blue cod
SLISN2	Doing what other recreational fishers think I should do regarding the slot rule is important to me
SLATT1	I do not agree with the slot rule
SLGUILT3	I would have a bad conscience if I kept undersized or oversized blue cod
SLGUILT1	I would not feel guilty keeping blue cod outside the allowed range
SLGUILT2	I would feel guilty for taking more than 'my fair share' if I disregarded the slot rule
SLPBC1	It is entirely up to me to not keep blue cod outside of the slot
SLMORAL2	It is the moral thing to comply with the slot rule
SLPBC2	On a normal fishing trip I would have trouble complying with the slot rule
SLMORAL3	Regardless of what other fishers think, I do not feel I should comply with the slot rule
SLMORAL1	Complying with the slot is the 'right thing' to do
SLATT4	I do not think it is wrong to keep blue cod that are outside the slot
SLATT2	My fishing experience is made less enjoyable by complying with the slot rule
SLPBC3	I am confident in my control to keep only blue cod that are within the slot
SLGUILT4	I would not feel guilty breaking the slot rule since I am not the only one
SLMORAL4	Following my own values means I feel obligated to follow the slot rule
SLDETECT4	If you were to keep blue cod outside of the allowed size range, what would you consider to be the ov...
SLPCONVICT	If caught keeping undersized or oversized blue cod, how likely is it that you would be penalised?
SLCOMP	While fishing in the Marlborough Sounds in 2012 did you keep a blue cod that was less than 30cm or m...
DLCOMP	While fishing in the Marlborough Sounds in 2012 did you keep more than 2 blue cod per person in a da...
GENDER	What is your gender?
AGE	What is your age? (years)
EXP	Number of years fishing?
MSEXP	Number of years fishing in the Marlborough Sounds?
BOAT	Do you own a boat?
RESIDENT	Are you a resident of the Marlborough Sounds?
BACH	Do you own a bach in the Sounds?
EDUCATE	What is the highest level of education you have completed?
INCOME	What was your total income before taxes last year?
DLKNOWEL	Correct knowledge of daily limit
MINSIZEKNOW	Correct knowledge of minimum size
MAXSIZEKNOWL	Correct knowledge of maximum size
